# Supplementary material for: Predicting MGMT Promoter Methylation in Diffuse Gliomas Using Deep Learning with Radiomics
Source: J Clin Med. 2022 Jun 15;11(12):3445. doi: 10.3390/jcm11123445 (PMC9224690; doi:10.3390/jcm11123445)
Supplement: Supplementary file 1 [file jcm-11-03445-s001.zip]

Archive with 1 entries (1 files):
- jcm-1722872-supplementary.pdf
